# Supplementary material for: Comprehensive Morphometric MRI Assessment in Children with Breath-Holding Spells: Integration of Automated (Vol2Brain) and Semi-Automated (3D Slicer) Segmentation Methods
Source: Tomography. 2026 Feb 6;12(2):21. doi: 10.3390/tomography12020021 (PMC12944239; doi:10.3390/tomography12020021)
Supplement: Supplementary file 1 [file tomography-12-00021-s001.zip]

Archive with 1 entries (1 files):
- tomography-4091859-supplementary.pdf
